# Supplementary material for: Structure-based discovery of hydrocarbon-stapled paxillin peptides that block FAK scaffolding in cancer
Source: Nat Commun. 2025 Feb 28;16:2060. doi: 10.1038/s41467-025-57196-9 (PMC11871066; doi:10.1038/s41467-025-57196-9)
Supplement: Supplementary file 4 — Source Data [file 41467_2025_57196_MOESM4_ESM.xlsx]

## Sheet: Table 1
	SPR (KD) data (uM)		Rep1	Rep2	Rep3	Rep4	Rep5
	1 (UA-1967)		80.2	85.5	73.4	91.4	-
	2 (UA-1907) - site1		0.516	0.521	0.366	1.76	0.836
	2 (UA-1907) - site2		5.079	5.872	9.32	9.9	13.15
	3 (UA-1914)		152	199	72.6	56	-
	4 (UA-1919)		61.3	75.3	116	70	-
	5 (UA-1921)		>200	>200	>200	-	-
	6 (UA-2015)		37.3	52.6	13.5	19.1	-
	7 (UA-2017)		35.1	34.6	19.8	22.2	-
	8 (UA-1905)		102	80	215	184	-
	9 (UA-1920) - site1		1.01	1.2	0.34	-	-
	9 (UA-1920) - site2		14.83	12.78	1.9	-	-
	10 (UA-2011)		>200	>200	>200	-	-
	11 (UA-1910)		23.8	27.6	17.1	21.7	-
	12 (UA-2009)		7	2.01	1.19	-	-
	13 (UA-2010)		12.1	13.1	-	-	-
	14 (UA-1913)		15	15.6	9.37	14.7	-
	15 (UA-1933)		82.8	114	269	-	-
	16 (UA-2007)		77.9	88.3	39.6	36.7	-
	17 (UA-1912)		44.5	35.6	38.3	36.5	-
	18 (UA-2013)		41.4	35.6	36.1	35.6	-
	19 (UA-2014)		>200	>200	>200	>200	-
	FP (Ki) data (uM)		Rep1	Rep2	Rep3
	1 (UA-1967)		51.24	53.22	107.3
	2 (UA-1907)		11	2.372	4.037
	3 (UA-1914)		>1250	>1250	>1250
	4 (UA-1919)		41.07	38.33	36.52
	5 (UA-1921)		491.5	395.4	587.8
	6 (UA-2015)		104.3	112	126.6
	7 (UA-2017)		70.93	89.71	81.27
	8 (UA-1905)		>1250	>1250	>1250
	9 (UA-1920)		24.28	25.81	25.02
	10 (UA-2011)		>333	>333	>333
	11 (UA-1910)		55.4	58.68	26.24
	12 (UA-2009)		35.95	14.91	29.31
	13 (UA-2010)		75.86	62.05	67.54
	14 (UA-1913)		29.91	14.72	20.82
	15 (UA-1933)		401.3	186	254.8
	16 (UA-2007)		179.3	177.9	213.9
	17 (UA-1912)		28.87	25.18	30.16
	18 (UA-2013)		21.01	23.17	16.72
	19 (UA-2014)		>1250	>1250	>1250

## Sheet: Fig 2a
	SPR (KD) data (uM)
		Rep1	Rep2	Rep3	Rep4	Rep5
	1907 site1	0.516	0.521	0.366	1.76	0.836
	1907 site2	5.079	5.872	9.32	9.9	13.15
	FP (Ki) data (uM)
		Rep1	Rep2	Rep3
	1907	11	2.372	4.037
	SPR WT:Mut ratio
		Rep1	Rep2	Rep3	Rep4	Rep5
	1907	258	252	232	224	222

## Sheet: Fig 2b
	SPR (KD) data (uM)
		Rep1	Rep2	Rep3	Rep4
	LD2	80.2	85.5	73.4	91.4
	FP (Ki) data (uM)
		Rep1	Rep2	Rep3
	LD2	51.24	53.22	107.3
	SPR WT:Mut ratio
		Rep1	Rep2	Rep3	Rep4
	LD2	2.8	3.3	4.8	5

## Sheet: Fig 2c
	SPR (KD) data (uM)
		Rep1	Rep2	Rep3	Rep4
	2013	41.4	35.6	36.1	35.6
	FP (Ki) data (uM)
		Rep1	Rep2	Rep3
	2013	21.01	23.17	16.72
	SPR WT:Mut ratio
		Rep1	Rep2	Rep3	Rep4
	2013	27	30	36	40

## Sheet: Fig 2d
	SPR (KD) data (uM)
		Rep1	Rep2	Rep3	Rep4
	2014	>200	>200	>200	>200
	FP (Ki) data (uM)
		Rep1	Rep2	Rep3
	2014	>1250	>1250	>1250
	SPR WT:Mut ratio
		Rep1	Rep2	Rep3	Rep4
	2014	0	0	0	0

## Sheet: Fig 3c
Amino Acid	Residue Number	% Change at 6 µM 1907
T	914	3.0641
D	922	2.94505
V	924	6.0981
E	926	2.11765
N	927	10.5
T	929	-4.87805
G	930	5.25201
L	931	12.6664
V	932	-42.1313
K	933	-18.3726
A	934	-5.13476
V	935	4.01949
E	937	13.4213
M	938	27.454
S	939	15.2435
S	940	-9.30404
K	941	-38.0006
I	942	-13.3107
Q	943	2.20126
A	945	10.3679
E	948	-16.4282
E	949	-23.3036
Y	950	-23.4841
K	955	-53.5379
E	956	-35.2837
V	957	-32.0434
G	958	-33.4758
L	959	-48.4803
A	960	-24.5318
L	961	-19.8502
R	962	-15.7084
T	963	-42.9038
L	964	4.40909
A	966	-39.499
T	967	-1.51408
V	968	14.5105
D	969	13.5196
E	970	-0.487979
T	971	-1.5114
L	974	3.10431
L	975	3.04057
T	979	16.3314
H	980	7.62142
	982	0.773196
E	983	7.9888
I	984	11.5561
E	986	4.88619
A	989	-11.3578
L	990	-17.5899
L	993	-8.23593
D	994	-16.4262
L	995	-29.012
G	996	-5.01281
E	997	11.1293
L	999	-12.0302
N	1000	7.89189
K	1001	5.27489
M	1003	5.49368
L	1004	19.6863
A	1005	-21.1455
Q	1006	6.55768
Q	1013	3.32334
Q	1015	-3.85787
E	1016	8.70913
Y	1017	17.4717
K	1019	-14.3707
Q	1020	7.77626
M	1022	18.0645
T	1023	-2.86115
A	1024	-13.2642
A	1026	-4.43184
A	1027	-3.5219
L	1028	-2.89141
A	1030	12.5847
D	1031	-6.13448
A	1033	7.88033
N	1034	7.0186
L	1035	-10.1127
L	1038	0.91435
	1039	18.4912
I	1040	-4.51316
D	1041	6.90027
Q	1042	8.27696
A	1045	-3.14353
R	1046	8.93012
M	1047	-19.1757
L	1048	-17.3333

## Sheet: Fig 3d
Concentration (µM)	I936	K955	L959	K1032
200	100	100	100	100
100	78.2543	100	100	100
50	54.4303	100	100	57.8802
25	47.3118	100	100	28.3788
10	13.0066	93.1415	93.934	7.06789
5	27.0201	53.6849	72.1509	6.5933
1	0	39.2471	14.2496	0
0.5	0	34.2158	32.6657	0
0.1	0	12.3952	23.9388	0
0	0	0	0	0

## Sheet: Fig 5b
Permeabiity Into Cells
	% Uptake Relative to TAMRA ALKYNE
		Rep 1				Rep 2				Rep 3
		SKMEL147	WM88			SKMEL147	WM88			SKMEL147	WM88
	10 uM TAMRA-2020	3.49773	4.241		10 uM TAMRA-2020	3.44748	2.32595		10 uM TAMRA-2020	2.1014	2.54041
	10 uM TAMRA-2012	9.26456	14.0107		10 uM TAMRA-2012	5.70423	10.1593		10 uM TAMRA-2012	4.52053	11.5133
	10 uM TAMRA-Alkyne	1	1		10 uM TAMRA-Alkyne	1	1		10 uM TAMRA-Alkyne	1	1
	10 uM TAMRA-1907	0.808181	0.767929		10 uM TAMRA-1907	0.470017	0.519948		10 uM TAMRA-1907	0.259987	0.41024

## Sheet: Fig 5c
Time (hrs)		LD2	1907	2012	2020
0		100	100	100	100
0.25		76	80	91	96.8357
0.5		70	73	108	98.666
1		29	72	102	98.1387
1.5		26	72	100	97.27
2		16	73	85	94.9124
3		16	62	104	90.228
4		13	58	91	91.5775
6		0	-	93	92.6012
7		0	-	-	-
8		-	56	111	92.9424
24		0	43	97	91.3603
48		0	31	89	89.0026

## Sheet: Fig 5e
FAK Containing FAs Raw Counts
	Rep 1	Rep 2	Rep 3	Rep 4	Rep 5	Rep 6
1.5 µM 2012	0.41844	0.565957	0.329013	0.265204	0.500858	0.391081
	Rep 1	Rep 2	Rep 3
1.5 µM defactinib	1.21702	1.07079	1.79417
	Rep 1	Rep 2	Rep 3	Rep 4	Rep 5	Rep 6
1.5 µM 2020	1.29645	1.45957	0.855434	0.86341	1.12178	0.590051
	Rep 1	Rep 2	Rep 3	Rep 4	Rep 5	Rep 6	Rep 7	Rep 8	Rep 9	Rep 10	Rep 11	Rep 12	Rep 13	Rep 14	Rep 15	Rep 16	Rep 17	Rep 18
0.5% DMSO	0.836879	0.737589	1.07234	0.95461	1.34184	1.05674	0.857428	0.971087	0.88335	1.12064	1.01695	1.15055	0.987993	1.13208	1.14923	0.919383	0.90223	0.909091

[truncated: 33 more sheets: Fig 5f, Fig 5g, Fig 5h, Fig 5i, Fig 5j, Fig 6a, Fig 6b, Fig 6c, Fig 6e, Fig 6f, Fig 6g, Fig 6h, Supp Fig 3, Supp Fig 4, Supp Fig 5, Supp Fig 7b, Supp Fig 12, Supp Fig 14b, Supp Fig 14c, Supp Fig 14d …]
